# Supplementary material for: Multifaceted antimicrobial mechanisms of NCR147-derived peptides from Medicago truncatula
Source: Front Microbiol. 2026 Jan 27;16:1720738. doi: 10.3389/fmicb.2025.1720738 (PMC12886489; doi:10.3389/fmicb.2025.1720738)
Supplement: Supplementary file 1 [file Table_1.xlsx]

## Sheet: E.COLI
			NCR14725-36-Strep						NCR14725-35W33,35WF-Strep						Strep
Rank	Acc #	Gene	L_E_F_240614_TH1_09_ITHCD/up Ecoli T10 MMTS						L_E_F_240614_TH2_08_ITHCD/up Ecoli T10 MMTS						L_E_F_240614_TH3_07_ITHCD/up Ecoli T10 MMTS						Protein MW	Species	Protein Name
			Num Unique	Peptide Count	Best Score	% Cov	Best Disc Score	Best Expect Val	Num Unique	Peptide Count	Best Score	% Cov	Best Disc Score	Best Expect Val	Num Unique	Peptide Count	Best Score	% Cov	Best Disc Score	Best Expect Val
2	P0A8T7	rpoC	63	87	64.9	44.6	6.39	3.2e-11	61	97	67.7	45.1	6.27	5.3e-11							155162	ECOLI	DNA-directed RNA polymerase subunit beta'
1	P0A8V2	rpoB	62	77	49.7	50.7	5.04	1e-08	64	85	49.4	47.2	5.21	4.8e-09							150634	ECOLI	DNA-directed RNA polymerase subunit beta
5	P0AG67	rpsA	32	67	52.6	53.7	4.95	1.5e-08	32	73	53	54.6	4.43	1.3e-07							61158.5	ECOLI	30S ribosomal protein S1
3	P06959	aceF	39	80	46.4	59.7	4.57	7.6e-08	30	72	53.5	44.4	5.42	1.9e-09							66096.6	ECOLI	Dihydrolipoyllysine-residue acetyltransferase component of pyruvate dehydrogenase complex
13	P60422	rplB	8	18	38.6	34.1	3.69	1.8e-06	13	47	53.2	46.5	5.17	5.8e-09							29860.7	ECOLI	50S ribosomal protein L2
17	P0A7L0	rplA	9	19	41.9	35	3.88	1.4e-06	14	40	41.7	45.7	3.9	1.3e-06							24729.8	ECOLI	50S ribosomal protein L1
6	P0AFG6	sucB	24	45	48.5	42.2	3.91	1.2e-06	22	39	49.1	46.4	3.7	3.1e-06							44011.8	ECOLI	Dihydrolipoyllysine-residue succinyltransferase component of 2-oxoglutarate dehydrogenase complex
4	P0A705	infB	20	23	42.6	29.4	4.63	5.7e-08	34	38	45.9	46.1	5.48	1.5e-09							97350.7	ECOLI	Translation initiation factor IF-2
7	A0A240D5X5	lpdA	17	34	43.8	38.2	4.5	9.9e-08	22	35	51.7	50.8	4.22	3.3e-07	3	3	25.8	9.9	1.63	4.8e-05	50672.9	ECOLX	Dihydrolipoyl dehydrogenase
8	P0A7Z4	rpoA	16	25	48.6	67.5	4.98	1.3e-08	21	34	46.7	79.6	4.73	3.7e-08							36512	ECOLI	DNA-directed RNA polymerase subunit alpha
26	P0A7X3	rpsI	5	6	29	24.6	1.65	0.00017	12	30	42.2	46.2	3.15	3.2e-05							14856.3	ECOLI	30S ribosomal protein S9
24	P0A7V8	rpsD	7	7	36.1	39.3	2.9	1.7e-05	12	28	40.1	59.7	4.65	5.2e-08							23469.3	ECOLI	30S ribosomal protein S4
39	P68919	rplY	6	16	38.2	47.9	3.07	2.1e-05	9	27	38.3	63.8	3.03	2.6e-05							10693.5	ECOLI	50S ribosomal protein L25
15	P0A9P6	deaD	3	3	26.9	5.4	1.5	0.00013	18	25	44	28.6	3.5	7.2e-06							70546.7	ECOLI	ATP-dependent RNA helicase DeaD
19	P60438	rplC	11	18	41.6	55	2.98	6.6e-05	15	24	41.2	60.3	3.74	2.6e-06							22243.7	ECOLI	50S ribosomal protein L3
31	P02413	rplO	7	9	39.1	47.9	3.06	3.2e-05	10	24	45.1	66	3.25	2e-05							14980.5	ECOLI	50S ribosomal protein L15
28	P0A7W1	rpsE	5	6	30.9	29.3	1.95	0.00011	11	24	38.9	62.9	3.82	1.2e-06							17603.5	ECOLI	30S ribosomal protein S5
20	P02359	rpsG	9	13	43.5	44.7	3.86	1.5e-06	10	23	47.9	44.7	4.34	2e-07							20019.3	ECOLI	30S ribosomal protein S7
27	P62399	rplE	12	21	42	62.6	3.1	3.9e-05	12	22	39.5	68.7	3.54	4.9e-06							20301.8	ECOLI	50S ribosomal protein L5
29	P61175	rplV	7	8	34.5	40	2.58	3.4e-05	11	22	40.7	62.7	3.16	3e-05							12226.4	ECOLI	50S ribosomal protein L22
10	B1IQV7	pnp	22	25	41.1	36.1	4.06	6.5e-07	16	21	43.5	29.3	4.45	1.3e-07	2	2	27.8	4.2	1.09	0.0011	77084.6	ECOLC	Polyribonucleotide nucleotidyltransferase
14	P0A6N2	tufA	16	22	44.4	45.4	4.3	2.4e-07	17	21	40.5	49.7	3.87	1.5e-06	7	7	28.2	24.9	1.72	9.2e-05	43314	ECOL6	Elongation factor Tu
9	P0A6Y8	dnaK	21	21	43.7	36.2	4.18	3.9e-07	20	21	38.4	42.2	3.56	2.7e-06	9	9	28.8	21.2	1.9	5.4e-05	69115.5	ECOLI	Chaperone protein DnaK
11	P0A6F5	groEL	14	14	43.1	27.7	4.05	6.9e-07	19	21	44.5	39.8	3.98	9.1e-07							57329.4	ECOLI	Chaperonin GroEL
51	P0A7K6	rplS	7	12	43.7	42.6	3.41	1e-05	8	21	45.3	59.1	4.14	4.7e-07							13133.3	ECOLI	50S ribosomal protein L19
35	P0A7V3	rpsC	7	7	38.2	34.3	3.75	1.1e-06	8	21	53.1	37.8	5.44	1.8e-09							25983.4	ECOLI	30S ribosomal protein S3
18	A8A683	hldD	15	19	39	49.7	3.85	1e-06	15	20	41.6	54.2	3.68	3.3e-06							34938.6	ECOHS	ADP-L-glycero-D-manno-heptose-6-epimerase
40	P0A7W7	rpsH	10	27	41.1	57.7	3.95	1e-06	8	19	37.9	57.7	3.24	8.9e-06							14126.7	ECOLI	30S ribosomal protein S8
60	P0A7R1	rplI	10	15	35.8	62.4	2.45	0.0001	9	19	38.4	55.7	2.95	3.7e-05							15769.2	ECOLI	50S ribosomal protein L9
12	W8TQJ0	ompF	14	17	46.2	50.3	5.05	9.5e-09	14	18	47.6	58	5.75	4.7e-10							39372.7	ECOLX	Outer membrane porin OmpF
37	P0A7S9	rpsM							9	18	49.7	60.2	3.14	3.2e-05							13099.5	ECOLI	30S ribosomal protein S13
21	P0AG55	rplF	10	11	32.8	49.7	2.81	6.2e-06	11	17	41	49.2	4.62	5.9e-08							18903.9	ECOLI	50S ribosomal protein L6
79	P0AG44	rplQ	3	5	39.5	26	3.57	4.3e-06	5	17	41.7	26.8	3.05	4.9e-05							14364.7	ECOLI	50S ribosomal protein L17
45	P0A7J3	rplJ	5	6	31.4	31.5	1.68	0.00042	10	15	37.4	52.1	2.81	4.4e-05							17711.7	ECOLI	50S ribosomal protein L10
41	P0A7R9	rpsK	5	5	35.6	46.5	1.76	0.0018	9	15	47.1	52.7	4.44	1.3e-07							13845	ECOLI	30S ribosomal protein S11
16	P0AFG8	aceE	17	19	40.8	28.6	3.76	2.3e-06	14	14	37.1	24.9	3.34	4.1e-06							99669.3	ECOLI	Pyruvate dehydrogenase E1 component
25	P0ABD5	accA	11	11	55	36.4	5.26	3.9e-09	14	14	47.1	47.3	4.05	6.9e-07							35241.9	ECOLI	Acetyl-coenzyme A carboxylase carboxyl transferase subunit alpha
22	A0A6G4C1B1	rne	6	6	36.9	9.6	3.16	8.1e-06	13	13	46.8	20.6	4.39	1.6e-07							118252	ECOLX	Ribonuclease E
116	P21499	rnr	5	5	31.8	9.1	2.28	4e-05	13	13	28.1	17.5	1.09	0.0013							92110	ECOLI	Ribonuclease R
73	P0A7L3	rplT	5	5	31.6	35.6	1.65	0.00052	6	13	38.9	36.4	3.36	8.1e-06							13497.1	ECOLI	50S ribosomal protein L20
69	P06612	topA	15	15	30.4	17.6	2.57	6.2e-06	11	12	27.5	15.1	1.52	0.00016							97350.6	ECOLI	DNA topoisomerase 1
33	P0ABB0	atpA	11	12	29.1	24.4	1.94	5.3e-05	12	12	40.1	32.7	3.36	1.3e-05							55222.5	ECOLI	ATP synthase subunit alpha
81	P0AG48	rplU	4	11	34	29.1	2.72	1.6e-05	4	12	39.8	29.1	3.65	3.5e-06							11564.4	ECOLI	50S ribosomal protein L21
62	P09373	pflB	10	10	33.6	15.5	2.83	8.2e-06	12	12	30.8	21.3	2.23	3.2e-05							85358	ECOLI	Formate acetyltransferase 1
49	P45577	proQ	7	10	47.1	40.9	3.46	8.3e-06	9	12	45	44	3.32	1.5e-05							25892.7	ECOLI	RNA chaperone ProQ
32	P02358	rpsF	5	6	57.2	49.6	5.75	4.9e-10	7	12	58.1	49.6	6.54	1.7e-11	2	2	39	25.2	3.83	1.1e-06	15703.6	ECOLI	30S ribosomal protein S6
68	P0A7S3	rpsL	5	5	31	46.8	1.89	0.00015	5	12	42.7	46.8	3.82	1.8e-06							13737.2	ECOLI	30S ribosomal protein S12
30	Q842C8		8	8	41.4	21.5	4.02	7.9e-07	11	11	41.3	28.5	3.98	9.2e-07							58648.6	ECOLX	Flagellin
58	P13036	fecA	7	7	35.1	14.2	3.49	9.3e-07	11	11	33	19.4	2.26	7.2e-05							85322.3	ECOLI	Fe(3+) dicitrate transport protein FecA
92	P0A7J7	rplK	4	5	38.8	16.9	4.09	3.4e-07	4	11	33.8	21.8	2.43	4.9e-05							14875.5	ECOLI	50S ribosomal protein L11
36	R4HII6	ompC	9	11	44	28	4.09	5.9e-07	9	10	37	28	3.31	4.5e-06							40465.6	ECOLX	Outer membrane protein C (Fragment)
71	P0A7U3	rpsS	3	4	30.8	44.6	2.17	4.1e-05	7	10	33.8	56.5	2.82	9.3e-06							10430.4	ECOLI	30S ribosomal protein S19
138	P0AG63	rpsQ	3	4	31	39.3	2.3	2.6e-05	2	10	40.4	32.1	3.26	2e-05							9704.5	ECOLI	30S ribosomal protein S17
61	P60624	rplX	6	10	44	56.7	4.82	2.5e-08	5	9	36.8	53.8	3.2	6.6e-06							11316.3	ECOLI	50S ribosomal protein L24
56	P0A9Q7	adhE	9	9	37	13.5	2.97	1.9e-05	9	9	28.1	11.9	1.06	0.0015							96128.1	ECOLI	Bifunctional aldehyde-alcohol dehydrogenase AdhE
47	P0AFG3	sucA	7	8	29.8	11	2.06	4.3e-05	9	9	38.6	13.1	4.15	2.4e-07							105063	ECOLI	2-oxoglutarate dehydrogenase E1 component
38	P0ABB4	atpD	7	8	37.8	21.7	3.6	1.9e-06	9	9	46	26.3	4.2	3.6e-07							50325.9	ECOLI	ATP synthase subunit beta
65	P25888	rhlE	8	8	32.1	24	1.72	0.00048	9	9	33.2	27.5	2.55	2.3e-05							49989.7	ECOLI	ATP-dependent RNA helicase RhlE
87	P0A7T7	rpsR	3	5	39.6	37.3	3.9	1.1e-06	4	9	40.1	48	3.52	6.4e-06							8986.5	ECOLI	30S ribosomal protein S18
48	P0A910	ompA	9	10	36.7	34.4	3.5	1.7e-06	7	8	47.8	41	5.07	8.6e-09							37201.1	ECOLI	Outer membrane protein A
43	P02943	lamB	5	7	37	21.5	3.58	1.4e-06	8	8	42.9	29.4	4.2	3.5e-07							49912.7	ECOLI	Maltoporin
52	P0ABT2	dps	7	7	31.5	48.5	1.77	0.0003	7	8	38.1	55.1	3.94	4.9e-07							18695.5	ECOLI	DNA protection during starvation protein
46	P0AGJ5	yfiF	6	6	36.2	29.9	3.64	7.8e-07	7	8	53.4	32.5	5.31	3.1e-09							37784.7	ECOLI	Uncharacterized tRNA/rRNA methyltransferase YfiF
57	P75780	fiu	5	5	38.9	11.1	4.53	5.5e-08	8	8	27.6	17.2	2.2	9.2e-06							81960.7	ECOLI	Catecholate siderophore receptor Fiu
85	P60723	rplD	5	5	29.5	32.8	1.31	0.00091	6	8	35.9	36.3	3.08	7.4e-06							22086.7	ECOLI	50S ribosomal protein L4
74	P0AA10	rplM	5	5	37.2	40.8	2.65	8.2e-05	8	8	37.1	50	2.91	2.6e-05							16018.7	ECOLI	50S ribosomal protein L13
94	P0A7U7	rpsT	4	5	31.2	34.5	1.84	0.0002	5	8	35.1	40.2	2.57	4.7e-05							9684.5	ECOLI	30S ribosomal protein S20
76	P0A7T3	rpsP	2	4	54.1	19.5	4.56	7.6e-08	4	8	49.6	51.2	4.41	1.5e-07							9190.6	ECOLI	30S ribosomal protein S16
119	P0ADY3	rplN	3	3	39	38.2	3.75	1.6e-06	6	8	30.1	43.1	1.84	0.00013							13541.1	ECOLI	50S ribosomal protein L14
122	P0AG59	rpsN	3	3	38.3	28.7	2.62	0.00015	5	8	30.6	41.6	1.85	0.00015							11580.6	ECOLI	30S ribosomal protein S14
77	P0ADZ4	rpsO	3	3	38.8	42.7	3.87	8.7e-07	5	8	44.6	50.6	4.41	1.4e-07							10268.8	ECOLI	30S ribosomal protein S15
223	A0A0L1BUD0	HVV39_27240							2	8	23.8	4.2	0.56	0.002							18170.3	ECOLX	TcpQ domain-containing protein
42	P09158	speE	11	21	33.5	44.8	3.38	7.4e-07	5	7	30.6	18.8	1.74	0.00023							32321.7	ECOLI	Polyamine aminopropyltransferase
112	Q0TFG0	nuoC	9	9	29.9	21.3	2.07	4.3e-05	7	7	28.8	14.3	1.4	0.00046							68266.7	ECOL5	NADH-quinone oxidoreductase subunit C/D
53	P0ACF8	hns	8	8	34.1	58.4	2.55	3.3e-05	7	7	42.7	60.6	3.51	6.9e-06							15539.8	ECOLI	DNA-binding protein H-NS
64	P0A9Q5	accD	7	7	37.8	26.3	3.97	3.8e-07	4	7	37.3	15.1	3.34	4.4e-06							33322.2	ECOLI	Acetyl-coenzyme A carboxylase carboxyl transferase subunit beta
50	P0A707	infC	5	7	45.2	40	3.63	4.1e-06	6	7	43.2	44.4	4.28	2.6e-07							20564.1	ECOLI	Translation initiation factor IF-3
86	P0A6X3	hfq	6	6	31.5	37.3	1.7	0.00041	6	7	35.6	39.2	2.47	8.9e-05							11166.5	ECOLI	RNA-binding protein Hfq
164	P68679	rpsU	2	2	25.2	16.9	0.29	0.011	4	7	30.1	42.3	1.69	0.00023							8500	ECOLI	30S ribosomal protein S21
91	P0AE08	ahpC	8	13	31.8	49.7	2.11	8e-05	6	6	31.1	28.9	1.94	0.00012							20761.6	ECOLI	Alkyl hydroperoxide reductase C
44	P0A9K9	slyD	6	12	48.1	37.8	5.35	2.7e-09	3	6	28.9	30.1	1.86	6.7e-05							20853	ECOLI	FKBP-type peptidyl-prolyl cis-trans isomerase SlyD
34	P0AAB4	ubiD	8	8	39.5	26.2	4.75	2.7e-08	5	6	29.9	12.1	1.36	0.00089							55604.2	ECOLI	3-octaprenyl-4-hydroxybenzoate carboxy-lyase
98	P0AG51	rpmD	5	7	34.3	45.8	2.98	5.8e-06	3	6	31.2	45.8	1.59	0.00058							6541.9	ECOLI	50S ribosomal protein L30
83	P62768	yaeH	6	6	39.4	41.4	2.37	0.00069	6	6	32.5	47.7	1.54	0.0012							15096.3	ECOLI	UPF0325 protein YaeH
105	P77718	thiI	5	5	26.6	13.3	1.22	0.00039	6	6	32	18	2.12	8.5e-05							54973.6	ECOLI	tRNA sulfurtransferase
117	P00957	alaS	4	4	32.8	6.7	2.62	1.4e-05	5	6	28.7	6.8	1.45	0.00037							96033.2	ECOLI	Alanine--tRNA ligase
63	P0A927	tsx	4	4	39.6	23.8	3.6	4e-06	6	6	35.9	33.7	3.3	2.9e-06							33589.3	ECOLI	Nucleoside-specific channel-forming protein Tsx
158	P0A7V0	rpsB	4	4	29.1	17.4	1.59	0.00023	4	6	28.6	17.8	1.53	0.00024							26743.9	ECOLI	30S ribosomal protein S2
169	P0AG90	secD	3	3	27.2	5.5	0.91	0.0019	6	6	28.3	11.1	1.28	0.00063							66632.7	ECOLI	Protein translocase subunit SecD
177	P0A6H1	clpX	3	3	25.9	8.5	0.68	0.0029	6	6	28.2	16.7	0.82	0.0042							46356.4	ECOLI	ATP-dependent Clp protease ATP-binding subunit ClpX
89	P05825	fepA	2	2	26.7	4.7	0.75	0.003	6	6	35.5	13.8	2.9	1.3e-05							82107.5	ECOLI	Ferrienterobactin receptor
67	S1PL08	A13A_00670	2	2	28.1	8.4	1.63	0.00013	6	6	38.9	27.7	3.22	1.5e-05							26784.2	ECOLX	Succinate dehydrogenase iron-sulfur subunit
129	A0A6N8QPF5	rluC							5	6	31.3	19.1	1.67	0.00042							33196.6	ECOLX	Pseudouridine synthase (Fragment)
23	P0AFF6	nusA	14	14	41.6	39.2	4.36	1.8e-07	5	5	25.9	13.5	0.33	0.013							54871.4	ECOLI	Transcription termination/antitermination protein NusA
101	P0A6R3	fis	3	10	41.8	32.7	3.92	1.2e-06	2	5	41.8	32.7	4	8.5e-07							11240	ECOLI	DNA-binding protein Fis
54	P32176	fdoG	8	8	37.6	15.1	3.58	1.8e-06	5	5	33.8	8.6	2.51	3.5e-05							112550	ECOLI	Formate dehydrogenase-O major subunit
66	P75838	ycaO	7	7	36.7	18.3	3.89	3.3e-07	5	5	31.1	12.6	2.27	3e-05							65652.1	ECOLI	Ribosomal protein S12 methylthiotransferase accessory factor YcaO
113	A0A0D8VRJ8	fhuA	6	6	30.1	12	2.1	4e-05	5	5	28.9	10.2	2.29	1.1e-05							82152.9	ECOLX	Ferrichrome porin FhuA
90	P0A862	tpx	5	6	35.7	48.8	3.48	1.3e-06	4	5	25.7	33.9	0.88	0.0011							17835.5	ECOLI	Thiol peroxidase
93	P69776	lpp	3	6	42.1	30.8	3.53	6.2e-06	4	5	39.1	48.7	3.48	5.3e-06							8323.6	ECOLI	Major outer membrane lipoprotein Lpp
111	P30850	rnb	5	5	32	9.8	1.74	0.00042	5	5	33.5	9.6	1.76	0.00073							72491.4	ECOLI	Exoribonuclease 2
96	P0AAI3	ftsH	5	5	36.9	9.6	3.99	2.4e-07	5	5	31.6	9	1.79	0.00029							70708.7	ECOLI	ATP-dependent zinc metalloprotease FtsH
84	P0C018	rplR	4	5	56.1	38.5	6.15	8.8e-11	3	5	45.1	27.4	5.5	1.4e-09							12769.7	ECOLI	50S ribosomal protein L18
99	P0A8X0	yjgA	3	4	29.8	16.9	1.04	0.0033	4	5	49.1	36.6	3.73	2.7e-06							21359.4	ECOLI	UPF0307 protein YjgA
114	P0A7R5	rpsJ	4	4	34.7	41.7	2.79	1.5e-05	2	5	30.3	20.4	2.33	1.7e-05							11735.7	ECOLI	30S ribosomal protein S10
198	P0A7M9	rpmE	2	2	28.1	30	1.02	0.0018	2	5	30.1	30	1.04	0.0037							7871.1	ECOLI	50S ribosomal protein L31
124	P0A8J8	rhlB							5	5	31.8	11.2	2.36	2.7e-05							47126.3	ECOLI	ATP-dependent RNA helicase RhlB
59	P13035	glpD	11	11	31.9	31.7	3.12	1.1e-06	4	4	32.2	9.2	1.96	0.00019							56751	ECOLI	Aerobic glycerol-3-phosphate dehydrogenase
55	P10408	secA	7	7	38	11.3	3.63	1.8e-06	4	4	29.4	5.7	1.43	0.00053							102024	ECOLI	Protein translocase subunit SecA
121	P13029	katG	6	6	30	10.6	1.5	0.00051	4	4	30	10.3	1.65	0.00027							80024.5	ECOLI	Catalase-peroxidase
125	P0AC41	sdhA	6	6	28.9	12.9	1.8	8.9e-05	4	4	28	8.5	1.23	0.00069							64422.4	ECOLI	Succinate dehydrogenase flavoprotein subunit
75	P0A850	tig	6	6	45	15	3.28	1.8e-05	3	4	33.2	6.9	1.87	0.00041							48193.1	ECOLI	Trigger factor
97	P0A6X7	ihfA	5	6	36	49.5	2.25	0.00027	4	4	41.1	41.4	2.8	0.00014							11354	ECOLI	Integration host factor subunit alpha
127	P0AGE0	ssb	2	4	29.1	15.7	1.3	0.00081	3	4	33.1	15.7	2.2	9.4e-05							18975.2	ECOLI	Single-stranded DNA-binding protein
108	P0A7N4	rpmF	3	4	31.2	54.4	2.3	2.7e-05	3	4	45.8	45.6	4.03	7.4e-07							6446.4	ECOLI	50S ribosomal protein L32
140	P0A7M2	rpmB	3	3	25.6	33.3	0.37	0.0096	3	4	37	32.1	1.9	0.0019							9006.6	ECOLI	50S ribosomal protein L28
220	A0A0K3SQV2	ptsG	2	2	29.8	4.2	0.53	0.029	4	4	25.1	8.2	0.42	0.0062							50663	ECOLX	PTS system glucose-specific EIICB component
107	P36929	rsmB	2	2	22.9	9.3	0.62	0.0011	4	4	38.6	17.5	3.28	9.9e-06							48347.9	ECOLI	Ribosomal RNA small subunit methyltransferase B
131	P0A7K2	rplL	2	2	31.5	16.5	1.29	0.0023	3	4	38.3	25.6	2.03	0.0018	2	2	33	19	1.91	0.00032	12295.3	ECOLI	50S ribosomal protein L7/L12
109	P75864	rlmL							4	4	36.1	9.1	2.72	3.7e-05							78854.8	ECOLI	Ribosomal RNA large subunit methyltransferase K/L
172	P06129	btuB							4	4	27.3	10.7	1.22	0.00053							68407.6	ECOLI	Vitamin B12 transporter BtuB
147	P77804	ydgA							4	4	28.6	10.8	1.49	0.00029							54689.5	ECOLI	Protein YdgA
88	P23830	pssA							4	4	41.1	17.7	3.47	8e-06							52802.2	ECOLI	CDP-diacylglycerol--serine O-phosphatidyltransferase
102	P37194	slp							4	4	38.7	34.6	3.71	1.7e-06							20964.1	ECOLI	Outer membrane protein Slp
78	P08839	ptsI	9	9	32.8	17.9	2.24	7.1e-05	3	3	28.1	7.7	1.39	0.00037							63562.4	ECOLI	Phosphoenolpyruvate-protein phosphotransferase
80	P21170	speA	6	6	34	14.1	3.6	3.6e-07	3	3	25.8	7.4	0.87	0.0012							73899.1	ECOLI	Biosynthetic arginine decarboxylase
72	P00579	rpoD	5	6	40	13.7	3.31	1.6e-05	3	3	28.9	4.7	2.1	2.4e-05							70263.9	ECOLI	RNA polymerase sigma factor RpoD
115	P0ADT5	ygiC	6	6	32.1	19.4	1.81	0.00033	3	3	30.9	11.7	1.26	0.002							45026.4	ECOLI	Putative acid--amine ligase YgiC
104	P0A6M8	fusA	4	5	34	8.1	3.01	4.4e-06	3	3	30.4	5.8	2.64	4.7e-06							77582	ECOLI	Elongation factor G
120	P0ACF0	hupA	4	4	33.5	47.8	2.3	7.3e-05	2	3	42	25.6	3.69	3.2e-06							9535.1	ECOLI	DNA-binding protein HU-alpha
141	P0A940	bamA	3	3	27.9	4.4	0.93	0.0024	3	3	31.5	6.8	2.89	2.6e-06							90553.5	ECOLI	Outer membrane protein assembly factor BamA
163	P0A9A6	ftsZ	3	3	31.4	9.9	2.11	6.7e-05	3	3	30.7	9.9	1.26	0.0019							40324.3	ECOLI	Cell division protein FtsZ
212	P0A7G6	recA	3	3	25.6	11.6	0.75	0.0019	3	3	25.6	13.3	0.59	0.0038							37973.7	ECOLI	Protein RecA
201	P0A9X4	mreB	3	3	29.8	11.2	0.84	0.0077	3	3	23.6	12.4	0.73	0.00089							36952.7	ECOLI	Cell shape-determining protein MreB
142	P63228	gmhB	3	3	29.9	34	1.93	7.8e-05	3	3	26.2	30.9	0.74	0.0026							21294.4	ECOLI	D-glycero-beta-D-manno-heptose-1,7-bisphosphate 7-phosphatase
153	P0A917	ompX	3	3	24.4	33.3	1.03	0.00034	3	3	30.4	26.9	1.61	0.00038							18602.8	ECOLI	Outer membrane protein X
146	P17315	cirA	2	2	29.7	4.8	2.45	7.9e-06	3	3	27.8	8.4	1.72	7.7e-05							73896.3	ECOLI	Colicin I receptor
221	P10384	fadL	2	2	23.1	6.7	0.47	0.0022	3	3	21.4	6.7	-0.12	0.013							48542	ECOLI	Long-chain fatty acid transport protein
160	Q8X826	damX	2	2	31.6	8.4	2.05	9.6e-05	3	3	25.9	17.8	1.11	0.00047							46104.2	ECO57	Cell division protein DamX
200	P23894	htpX	2	2	28.6	12.3	2.1	2.2e-05	3	3	23.8	16	0.54	0.0022							31923.6	ECOLI	Protease HtpX
95	P0AFY8	seqA	2	2	28.9	16.6	1.65	0.00017	3	3	38.5	26	4.04	3.8e-07							20315.6	ECOLI	Negative modulator of initiation of replication
110	P0A912	pal	2	2	24.6	15.6	0.52	0.0033	3	3	38.6	20.8	3.26	1.1e-05							18824.4	ECOLI	Peptidoglycan-associated lipoprotein
162	P0ABA0	atpF	2	2	31.1	16	1.85	0.00018	3	3	29.3	19.9	1.02	0.0029							17264.1	ECOLI	ATP synthase subunit b
130	P0ADB1	osmE	2	2	26.6	25.9	1.41	0.00017	3	3	32	58	2.9	3e-06							12020.8	ECOLI	Osmotically-inducible putative lipoprotein OsmE
204	P0AC02	bamD	1	1	35.1	4.9	1.8	0.0012	3	3	27	13.9	0.79	0.0029							27829.6	ECOLI	Outer membrane protein assembly factor BamD
219	P31224	acrB							3	3	26.2	3.5	1.01	0.00081							113575	ECOLI	Multidrug efflux pump subunit AcrB
106	P0ABJ1	cyoA							3	3	41.5	19.7	4.3	2.4e-07							34911.6	ECOLI	Cytochrome bo(3) ubiquinol oxidase subunit 2
135	P0ADY7	rplP							3	3	30.6	33.1	1.94	0.0001							15281.3	ECOLI	50S ribosomal protein L16
103	P0ABC7	hflK	6	7	35.1	18.6	2.47	7.3e-05	2	2	34.5	9.5	2.29	0.00012							45545.2	ECOLI	Modulator of FtsH protease HflK
82	P00393	ndh	6	6	34.7	25.3	2.33	0.00011	2	2	27.6	7.1	1	0.0015							47359.1	ECOLI	Type II NADH:quinone oxidoreductase
185	P0A9B2	gapA	4	4	28.1	12.1	1.18	0.00088	2	2	28.4	6.3	2.05	2.5e-05							35532.8	ECOLI	Glyceraldehyde-3-phosphate dehydrogenase A
139	P0A6H5	hslU	3	3	30.4	11.5	1.37	0.0011	2	2	38.9	6.3	3.64	2.4e-06							49594.2	ECOLI	ATP-dependent protease ATPase subunit HslU
187	P0A6B7	iscS	3	3	29.9	8.4	1.44	0.00062	2	2	27.1	5.2	1.18	0.00058							45089.9	ECOLI	Cysteine desulfurase IscS
118	P0A6P1	tsf	3	3	38.9	13.1	3.67	2.1e-06	2	2	35.8	8.8	2.67	4.1e-05							30423.2	ECOLI	Elongation factor Ts
100	P0A8I5	trmB	3	3	53.8	23.4	6.2	7e-11	2	2	38.2	18.8	3.41	4.8e-06							27307.6	ECOLI	tRNA (guanine-N(7)-)-methyltransferase
194	P00550	mtlA	2	2	28.6	5.2	1.64	0.00016	2	2	24.2	5.2	0.67	0.0015							67972.9	ECOLI	PTS system mannitol-specific EIICBA component
168	P00363	frdA	2	2	23	4.5	0.62	0.0011	2	2	30.6	4.5	2.07	5.8e-05							65972.2	ECOLI	Fumarate reductase flavoprotein subunit
159	P21507	srmB	2	2	33.1	6.8	1.96	0.00026	2	2	24.1	6.5	0.7	0.0012							49914.5	ECOLI	ATP-dependent RNA helicase SrmB
216	P0ACC7	glmU	2	2	26.2	4.6	0.44	0.009	2	2	30.4	4.8	0.8	0.012							49190.5	ECOLI	Bifunctional protein GlmU
202	P0AAD6	sdaC	2	2	21.6	2.8	-0.27	0.027	2	2	27.1	5.4	1.33	0.0003							46906.8	ECOLI	Serine transporter SdaC
209	A0A6C9QI40	ettA	2	2	23.9	5.3	0.09	0.015	2	2	29.9	6.4	0.86	0.0073							42710.5	ECOLX	Energy-dependent translational throttle protein EttA (Fragment)
207	P0A903	bamC	2	2	28.4	5.5	1.77	8.1e-05	2	2	24.6	8.7	0.98	0.00045							36842.7	ECOLI	Outer membrane protein assembly factor BamC
174	P0A9V1	lptB	2	2	33.2	13.3	2.2	0.0001	2	2	24.9	14.1	0.51	0.0039							26800.9	ECOLI	Lipopolysaccharide export system ATP-binding protein LptB
195	P0ADK0	yiaF	2	2	29	10.2	1.56	0.00025	2	2	27.6	10.2	1.58	0.00013							25663.3	ECOLI	Uncharacterized protein YiaF
205	P0AEK2	fabG	2	2	22.4	11.5	0.24	0.0043	2	2	29.6	14.8	1	0.0037							25560.5	ECOLI	3-oxoacyl-[acyl-carrier-protein] reductase FabG
161	Q0TEM6	grpE	2	2	36.5	11.2	2.42	0.00016	2	2	25.8	10.7	0.66	0.003							21812	ECOL5	Protein GrpE
154	P0A8H6	yihI	2	2	29.2	17.2	2.32	1.1e-05	2	2	29.5	18.9	2.34	1.1e-05							19059.4	ECOLI	Der GTPase-activating protein YihI
144	P0AE91	creA	2	2	25.2	24.8	0.79	0.0013	2	2	32.9	24.8	2.16	0.0001							17108	ECOLI	Protein CreA
178	P0A6Q6	fabZ	2	2	21.9	23.8	-0.18	0.021	2	2	33.4	15.9	2.61	1.9e-05							17033.1	ECOLI	3-hydroxyacyl-[acyl-carrier-protein] dehydratase FabZ
196	P0AFC3	nuoA	2	2	26.6	17.7	1.46	0.00014	2	2	25.6	17	-0.09	0.068							16457.5	ECOLI	NADH-quinone oxidoreductase subunit A
156	P0A7M6	rpmC	1	2	44.9	23.8	3.75	2.4e-06	2	2	22.7	46	0.12	0.008							7273.5	ECOLI	50S ribosomal protein L29
155	P0A915	ompW	1	1	37	11.3	3.84	4.6e-07	2	2	21.2	16	-0.07	0.0098							22928	ECOLI	Outer membrane protein W
230	P43329	hrpA							2	2	22.4	2.2	0.39	0.0022							149029	ECOLI	ATP-dependent RNA helicase HrpA
213	P00490	malP							2	2	25.9	3.1	1.22	0.00029							90523.2	ECOLI	Maltodextrin phosphorylase
237	P39396	btsT							2	2	25.2	2.7	-0.13	0.069							77324.6	ECOLI	Pyruvate/proton symporter BtsT
173	P0ABI8	cyoB							2	2	34.3	5.3	2.75	1.5e-05							74368.6	ECOLI	Cytochrome bo(3) ubiquinol oxidase subunit 1
181	P60785	lepA							2	2	30.9	3.8	2.19	3.9e-05							66570.9	ECOLI	Elongation factor 4
203	P75867	ycbZ							2	2	26.9	4.9	1.21	0.00045							65819.2	ECOLI	Putative Lon protease homolog
186	P06149	dld							2	2	31.1	5.3	2.36	2.1e-05							64612.9	ECOLI	Quinone-dependent D-lactate dehydrogenase
239	P20966	fruA							2	2	24.1	3.7	0.3	0.0069							57519.7	ECOLI	PTS system fructose-specific EIIB'BC component
228	P0A6F3	glpK							2	2	22.9	4.2	0.4	0.0027							56231.3	ECOLI	Glycerol kinase
179	P0ABF1	pcnB							2	2	31	4.3	1.66	0.0004							53871.4	ECOLI	Poly(A) polymerase I
170	P08194	glpT							2	2	27.5	8	2.27	6.6e-06							50310.9	ECOLI	Glycerol-3-phosphate transporter
210	A0A1Q4PIX6	nuoF							2	2	27.2	7.6	1.39	0.00025							49321	ECOLX	NADH-quinone oxidoreductase subunit F
234	P0A6J5	dadA							2	2	20.9	8.1	-0.04	0.0075							47607.7	ECOLI	D-amino acid dehydrogenase
242	P0A6P9	eno							2	2	23.4	3.9	-0.12	0.031							45655.3	ECOLI	Enolase
188	A0A228ZSI6	CDL37_28835							2	2	28.6	7.7	1.92	4.6e-05	3	3	25.8	9	1.09	0.00048	41800.1	ECOLX	Actin, cytoplasmic 2
143	P68187	malK							2	2	33.9	7	2.77	1.2e-05							40990.8	ECOLI	Maltose/maltodextrin import ATP-binding protein MalK
136	A0A0A8J3S2	wzz							2	2	38.9	9	2.89	6e-05							38640.9	ECOLX	O-antigen chain length determinant protein
222	P0ABC3	hflC							2	2	22.4	11.7	0.54	0.0012							37650.2	ECOLI	Modulator of FtsH protease HflC
233	A0A829AJ68	A1Y7_04549							2	2	21.9	9.3	0.07	0.007							33100.7	ECOLX	Formate dehydrogenase iron-sulfur subunit
145	P0ABA6	atpG							2	2	32.2	10.5	2.35	3.5e-05							31577.7	ECOLI	ATP synthase gamma chain
218	P0AA41	truC							2	2	25.7	6.9	0.85	0.0013							29666	ECOLI	tRNA pseudouridine synthase C
238	A0A6N8QIZ5	rluB							2	2	23.4	15.2	-0.11	0.029							22882.3	ECOLX	Pseudouridine synthase (Fragment)
227	P0A7C2	lexA							2	2	26.2	13.4	0.12	0.036							22357.9	ECOLI	LexA repressor
134	P69411	rcsF							2	2	36.3	29.1	3.82	3.8e-07							14163.6	ECOLI	Outer membrane lipoprotein RcsF
235	P0A7Y8	rnpA							2	2	24.3	14.3	-0.04	0.031							13789.3	ECOLI	Ribonuclease P protein component
226	P0ADZ7	yajC							2	2	25.3	20	0.4	0.0075							11887.3	ECOLI	Sec translocon accessory complex subunit YajC
249	P0A6Y1	ihfB							2	2	22.1	18.1	0.12	0.0063							10651.2	ECOLI	Integration host factor subunit beta
208	P0ACF4	hupB							2	2	28.8	25.6	1.64	0.00017							9225.7	ECOLI	DNA-binding protein HU-beta
165	P0A7L8	rpmA							1	2	44.3	16.5	3.57	5.2e-06							9124.5	ECOLI	50S ribosomal protein L27
184	P0A7N9	rpmG							1	2	35.5	27.3	2.86	1.6e-05							6371.6	ECOLI	50S ribosomal protein L33
128	A0A8B3M9Z2	CIG67_08895	4	4	34	8.5	2.23	0.00013	1	1	37.6	4.3	2.65	9.7e-05							41447.6	ECOLX	Phosphoporin PhoE
157	P0ABD8	accB	3	3	32.6	10.9	1.95	0.00023	1	1	35.6	5.8	2.31	0.00017							16687.4	ECOLI	Biotin carboxyl carrier protein of acetyl-CoA carboxylase
151	P60560	guaC	2	2	30.7	9.8	1.84	0.00016	1	1	40	6.9	4.01	8.1e-07							37384	ECOLI	GMP reductase
148	P60716	lipA	2	2	26.2	11.5	1.21	0.00034	1	1	39.9	6.9	4.06	6.3e-07							36072.1	ECOLI	Lipoyl synthase
183	P0A717	prs	2	2	27.5	9.8	1.73	6.5e-05	1	1	39.8	3.8	2.87	9.5e-05							34218.6	ECOLI	Ribose-phosphate pyrophosphokinase
133	P0AGK8	iscR	2	2	39	18.5	3.42	6.6e-06	1	1	56.1	13.6	5.08	8.3e-09							17336.7	ECOLI	HTH-type transcriptional regulator IscR
191	P0AEU7	skp	1	1	37.5	7.5	2.46	0.00021	1	1	37	7.5	2.35	0.00026							17688.4	ECOLI	Chaperone protein Skp
182	P31554	lptD							1	1	35.9	2.2	3.08	7.4e-06							89671.9	ECOLI	LPS-assembly protein LptD
171	P04983	rbsA							1	1	41.8	3	3.4	1.1e-05							55042.1	ECOLI	Ribose import ATP-binding protein RbsA
180	Q1RGI7	dnaJ							1	1	37	3.2	3.17	7.9e-06							41044.7	ECOUT	Chaperone protein DnaJ
152	P22333	add							1	1	42.7	9	3.98	9.3e-07							36397.8	ECOLI	Adenosine deaminase
175	P76177	ydgH							1	1	37.8	6.1	3.29	6.7e-06							33903.6	ECOLI	Protein YdgH
70	P37349	dhaM	8	8	34.6	25.6	2.5	5.1e-05													51449.1	ECOLI	PEP-dependent dihydroxyacetone kinase, phosphoryl donor subunit DhaM
123	P0A953	fabB	6	6	33.1	19.2	1.7	0.0008													42613.7	ECOLI	3-oxoacyl-[acyl-carrier-protein] synthase 1
126	P36683	acnB	5	5	29.4	8	1.7	0.00016													93498.9	ECOLI	Aconitate hydratase B
132	P37685	aldB	4	4	29.9	16.2	1.88	9.7e-05													56306.9	ECOLI	Aldehyde dehydrogenase B
167	P33602	nuoG	3	3	30.1	4.3	1.95	7.8e-05													100300	ECOLI	NADH-quinone oxidoreductase subunit G
197	A0A061KH47	ftsY	3	3	26.4	10.2	0.75	0.0027													54617.8	ECOLX	Signal recognition particle receptor FtsY
214	P27306	sthA	3	3	24.3	11.2	0.76	0.0011													51560.8	ECOLI	Soluble pyridine nucleotide transhydrogenase
176	P0AAB6	galF	3	3	32.4	18.5	1.34	0.0028													32829.5	ECOLI	UTP--glucose-1-phosphate uridylyltransferase
137	P28635	metQ	3	3	30.4	19.2	2.31	1.9e-05													29431.9	ECOLI	D-methionine-binding lipoprotein MetQ
166	P0A8A0	yebC	3	3	32.8	13.8	1.72	0.00066													26422.8	ECOLI	Probable transcriptional regulatory protein YebC
190	P0A8M6	yeeX	2	3	26.4	14.7	1.31	0.00024													12777.9	ECOLI	UPF0265 protein YeeX
251	P69913	csrA	2	3	21.2	19.7	-0.82	0.23													6855.9	ECOLI	Carbon storage regulator
225	A0A2X5F8P3	putA	2	2	23.5	2.3	0.34	0.0045													143826	ECOLX	Bifunctional protein PutA
217	P00722	lacZ	2	2	25.9	3.3	0.85	0.0014													116484	ECOLI	Beta-galactosidase
206	A0A0H3PQZ3	lon	2	2	26.4	3.3	1.36	0.0002													89148.9	ECO5C	Lon protease
240	P0A6U3	mnmG	2	2	22.1	3.7	0.03	0.0092													69521.9	ECOLI	tRNA uridine 5-carboxymethylaminomethyl modification enzyme MnmG
236	P0ADY1	ppiD	2	2	21.6	4.7	-0.06	0.011													68150.4	ECOLI	Periplasmic chaperone PpiD
149	P0A3B1	bipA	2	2	32.5	5.1	2.37	3.6e-05													67356	ECOL6	50S ribosomal subunit assembly factor BipA
231	P25714	yidC	2	2	22.9	6.9	0.02	0.013													61526.5	ECOLI	Membrane protein insertase YidC
247	P0ABJ9	cydA	2	2	21.2	4.8	0.26	0.0023													58205.6	ECOLI	Cytochrome bd-I ubiquinol oxidase subunit 1
243	P76046	ycjX	2	2	21.9	6.2	-0.15	0.018													52609.9	ECOLI	Uncharacterized protein YcjX
241	P77529	tcyP	2	2	23.4	5.6	0.18	0.0083													48662.1	ECOLI	L-cystine transporter TcyP
211	P0AGA2	secY	2	2	29.2	5.9	0.67	0.013													48512.1	ECOLI	Protein translocase subunit SecY
193	P0A6K6	deoB	2	2	29.4	6.1	1.17	0.0016													44370.3	ECOLI	Phosphopentomutase
232	P14175	proV	2	2	22.6	5.8	0.4	0.0023													44163.2	ECOLI	Glycine betaine/proline betaine transport system ATP-binding protein ProV
250	P36979	rlmN	2	2	22.5	4.4	-0.63	0.18													43085.9	ECOLI	Dual-specificity RNA methyltransferase RlmN
229	P77552	ydhQ	2	2	25.1	5	0.22	0.014													42876.4	ECOLI	Uncharacterized protein YdhQ
215	P27431	roxA	2	2	24.4	7	0.62	0.0019													42579.3	ECOLI	50S ribosomal protein L16 3-hydroxylase
245	P0ACP5	gntR	2	2	23.7	5.7	-0.36	0.094													36422.4	ECOLI	HTH-type transcriptional regulator GntR
192	U9XI36	rdgC	2	2	27.4	8.9	1.5	0.00016													35433.4	ECOLX	Recombination-associated protein RdgC
199	P0AE18	map	2	2	24.6	9.5	1.11	0.00027													29331.1	ECOLI	Methionine aminopeptidase
224	A0A1X3LDR3	EAXG_03896	2	2	24.6	15.5	0.23	0.011													25758	ECOLX	Biopolymer transport protein ExbB
244	P0A9L3	fklB	2	2	22.2	11.2	-0.05	0.013													22216.4	ECOLI	FKBP-type 22 kDa peptidyl-prolyl cis-trans isomerase
248	P64604	mlaD	2	2	21.8	9.3	-0.49	0.073													19576.4	ECOLI	Intermembrane phospholipid transport system binding protein MlaD
189	P0ACC3	erpA	2	2	30.4	18.4	1.8	0.00017													12100.6	ECOLI	Iron-sulfur cluster insertion protein ErpA
246	P69428	tatA	2	2	20.9	25.8	0.13	0.0036													9664.1	ECOLI	Sec-independent protein translocase protein TatA
150	A0A5F1Q1J7	DXT73_29690	1	1	38.1	16.5	4.04	3.2e-07													9380.7	ECOLX	Elongation factor Tu (Fragment)
			SUMMA	1572						1928						28
Search Compare in ProteinProspector 6.5.0
© Copyright (2003-2024) The Regents of the University of California.
